# Supplementary material for: The Effects of Flexibility on dsDNA–dsDNA Interactions
Source: Life (Basel). 2022 May 7;12(5):699. doi: 10.3390/life12050699 (PMC9147707; doi:10.3390/life12050699)
Supplement: Supplementary file 1 [file life-12-00699-s001.zip]

Archive with 1 entries (1 files):
- life-1695554-supplementary.pdf
